# Supplementary material for: The Impact of the Synergistic Effect of Temperature and Air Pollutants on Chronic Lung Diseases in Subtropical Taiwan
Source: J Pers Med. 2021 Aug 21;11(8):819. doi: 10.3390/jpm11080819 (PMC8401456; doi:10.3390/jpm11080819)
Supplement: Supplementary file 1 [file jpm-11-00819-s001.zip]

Archive with 1 entries (1 files):
- jpm-1306863-supplementary.pdf
